# Supplementary material for: Multifunctional Fe3O4@ZIF-8 Nanoparticles with Antibiosis and Osteogenesis for Treatment of Jaw Osteomyelitis
Source: Pharmaceutics. 2026 Mar 13;18(3):359. doi: 10.3390/pharmaceutics18030359 (PMC13029378; doi:10.3390/pharmaceutics18030359)
Supplement: Supplementary file 1 [file pharmaceutics-18-00359-s001.zip]

Archive with 1 entries (1 files):
- pharmaceutics-4160861-supplementary.pdf
